# Supplementary material for: Analysis of the Sequence Characteristics of Antifreeze Protein
Source: Life (Basel). 2021 Jun 3;11(6):520. doi: 10.3390/life11060520 (PMC8226703; doi:10.3390/life11060520)
Supplement: Supplementary file 1 [file life-11-00520-s001.zip]

Archive with 5 entries (5 files):
- Supp_S1.xlsx
- Supp_S2.zip
- Supp_S3.xlsx
- Supp_S4.xlsx
- Supp_S5.xlsx
