# Supplementary material for: Analysis of the Sequence Characteristics of Antifreeze Protein
Source: Life (Basel). 2021 Jun 3;11(6):520. doi: 10.3390/life11060520 (PMC8226703; doi:10.3390/life11060520)
Supplement: Supplementary file 1 [file life-11-00520-s001.zip › Supp_S3.xlsx]

## Sheet: Sheet1
Rank	Feature
1	IPR001304
2	IPR013429
3	IPR016187
4	IPR018378
5	IPR013974
6	IPR000104
7	IPR016133
8	IPR033880
9	IPR006190
10	IPR000538
11	IPR002353
12	IPR036732
13	IPR001881
14	IPR021884
15	IPR036013
16	IPR013132
17	IPR000436
18	IPR036668
19	IPR003460
20	IPR035976
21	IPR025874
22	IPR000742
23	IPR007928
24	IPR013106
25	IPR002698
26	IPR005640
27	IPR000152
28	IPR000562
29	IPR025640
30	IPR013032
31	IPR020030
32	IPR006013
33	IPR000726
34	IPR003006
35	IPR003599
36	IPR027417
37	IPR018097
38	IPR000772
39	IPR024370
40	IPR037171
41	IPR016283
42	IPR018649
43	IPR013806
44	IPR013022
45	IPR007110
46	IPR035992
47	IPR001646
48	IPR013609
49	IPR036390
50	IPR016024
51	IPR000067
52	IPR014162
53	IPR036179
54	IPR036728
55	IPR036264
56	IPR036625
57	IPR018206
58	IPR032317
59	IPR014161
60	IPR024605
61	IPR008969
62	IPR013210
63	IPR002213
64	IPR027843
65	IPR025282
66	IPR005068
67	IPR013217
68	IPR027822
69	IPR009435
70	IPR004482
71	IPR006182
72	IPR036237
73	IPR009057
74	IPR026374
75	IPR017977
76	IPR032812
77	IPR011862
78	IPR005673
79	IPR017439
80	IPR001308
81	IPR001078
82	IPR006170
83	IPR032519
84	IPR001208
85	IPR036861
86	IPR004167
87	IPR014731
88	IPR034706
89	IPR011650
90	IPR035234
91	IPR000523
92	IPR020007
93	IPR017853
94	IPR001002
95	IPR013556
96	IPR014730
97	IPR002933
98	IPR011083
99	IPR025615
100	IPR025158
101	IPR012340
102	IPR000644
103	IPR011049
104	IPR029058
105	IPR011009
106	IPR011993
107	IPR023346
108	IPR019734
109	IPR036322
110	IPR000307
111	IPR001767
112	IPR007730
113	IPR006973
114	IPR024455
115	IPR011871
116	IPR000889
117	IPR012337
118	IPR007221
119	IPR006801
120	IPR014756
121	IPR036283
122	IPR019440
123	IPR004343
124	IPR014867
125	IPR007284
126	IPR023497
127	IPR020807
128	IPR001507
129	IPR013424
130	IPR029759
131	IPR023803
132	IPR036128
133	IPR005003
134	IPR003016
135	IPR011335
136	IPR022041
137	IPR014853
138	IPR001841
139	IPR002919
140	IPR036890
141	IPR003582
142	IPR002142
143	IPR002750
144	IPR008160
145	IPR008979
146	IPR029071
147	IPR036084
148	IPR005722
149	IPR029044
150	IPR013320
151	IPR006162
152	IPR036518
153	IPR035979
154	IPR000089
155	IPR006311
156	IPR017896
157	IPR036879
158	IPR002477
159	IPR030392
160	IPR036412
161	IPR014030
162	IPR011992
163	IPR011051
164	IPR016181
165	IPR014001
166	IPR036188
167	IPR029063
168	IPR036465
169	IPR003586
170	IPR036770
171	IPR036034
172	IPR008928
173	IPR008927
174	IPR011011
175	IPR018201
176	IPR002100
177	IPR009079
178	IPR029062
179	IPR036121
180	IPR036028
181	IPR029787
182	IPR001611
183	IPR016185
184	IPR015424
185	IPR013968
186	IPR020003
187	IPR001846
188	IPR009000
189	IPR011050
190	IPR009061
191	IPR008967
192	IPR001878
193	IPR014031
194	IPR011006
195	IPR029055
196	IPR036420
197	IPR036909
198	IPR017452
199	IPR017850
200	IPR000719
201	IPR003959
202	IPR004827
203	IPR036259
204	IPR012674
205	IPR010985
206	IPR009003
207	IPR003587
208	IPR001412
209	IPR008991
210	IPR011330
211	IPR032821
212	IPR035965
213	IPR001356
214	IPR029061
215	IPR018247
216	IPR012338
217	IPR036869
218	IPR036915
219	IPR017986
220	IPR008972
221	IPR011010
222	IPR011008
223	IPR007197
224	IPR015947
225	IPR005821
226	IPR029028
227	IPR036365
228	IPR029052
229	IPR029060
230	IPR000477
231	IPR011053
232	IPR009030
233	IPR020841
234	IPR006195
235	IPR006171
236	IPR003607
237	IPR009060
238	IPR001810
239	IPR035892
240	IPR011060
241	IPR011013
242	IPR035500
243	IPR029034
244	IPR009078
245	IPR015813
246	IPR036638
247	IPR017927
248	IPR036318
249	IPR004087
250	IPR010982
251	IPR012902
252	IPR001849
253	IPR006141
254	IPR014746
255	IPR007120
256	IPR029056
257	IPR011250
258	IPR008984
259	IPR009072
260	IPR011761
261	IPR001005
262	IPR000209
263	IPR036872
264	IPR004100
265	IPR003594
266	IPR005877
267	IPR013324
268	IPR009100
269	IPR029069
270	IPR032466
271	IPR000504
272	IPR016193
273	IPR013761
274	IPR002912
275	IPR006047
276	IPR003439
277	IPR018490
278	IPR029021
279	IPR001650
280	IPR013026
281	IPR017900
282	IPR017981
283	IPR015919
284	IPR036265
285	IPR036860
286	IPR027267
287	IPR036291
288	IPR020103
289	IPR002934
290	IPR020683
291	IPR005225
292	IPR000884
293	IPR013766
294	IPR025660
295	IPR011031
296	IPR036574
297	IPR012349
298	IPR002052
299	IPR016197
300	IPR002035
301	IPR010994
302	IPR029016
303	IPR001296
304	IPR036278
305	IPR028082
306	IPR036282
307	IPR008966
308	IPR001683
309	IPR036910
310	IPR029035
311	IPR020806
312	IPR001478
313	IPR008942
314	IPR001029
315	IPR008978
316	IPR034660
317	IPR015797
318	IPR010920
319	IPR036849
320	IPR036866
321	IPR001041
322	IPR000048
323	IPR003660
324	IPR011332
325	IPR036922
326	IPR001965
327	IPR032675
328	IPR011098
329	IPR029000
330	IPR000679
331	IPR011257
332	IPR007094
333	IPR002931
334	IPR016135
335	IPR001214
336	IPR001452
337	IPR009080
338	IPR000432
339	IPR019948
340	IPR036844
341	IPR036875
342	IPR019775
343	IPR002870
344	IPR036612
345	IPR029039
346	IPR011024
347	IPR008980
348	IPR011249
349	IPR008929
350	IPR011322
351	IPR017945
352	IPR036302
353	IPR035985
354	IPR010979
355	IPR008271
356	IPR001357
357	IPR001628
358	IPR008948
359	IPR011004
360	IPR036554
361	IPR000727
362	IPR000225
363	IPR008921
364	IPR009056
365	IPR001623
366	IPR009097
367	IPR008992
368	IPR000626
369	IPR011598
370	IPR018303
371	IPR000194
372	IPR036392
373	IPR017938
374	IPR008930
375	IPR036047
376	IPR011012
377	IPR000160
378	IPR018391
379	IPR029018
380	IPR017970
381	IPR027434
382	IPR006638
383	IPR002048
384	IPR001789
385	IPR017946
386	IPR022967
387	IPR007645
388	IPR000182
389	IPR036443
390	IPR000276
391	IPR023296
392	IPR017907
393	IPR035986
394	IPR036852
395	IPR036250
396	IPR011429
397	IPR036058
398	IPR036514
399	IPR006133
400	IPR004027
401	IPR005824
402	IPR013784
403	IPR010997
404	IPR002641
405	IPR001138
406	IPR002508
407	IPR002885
408	IPR005844
409	IPR006073
410	IPR021109
411	IPR004846
412	IPR013221
413	IPR018328
414	IPR036873
415	IPR000571
416	IPR034746
417	IPR006094
418	IPR027304
419	IPR029064
420	IPR011043
421	IPR008982
422	IPR002687
423	IPR036663
424	IPR036134
425	IPR009015
426	IPR009024
427	IPR029066
428	IPR017854
429	IPR014347
430	IPR011057
431	IPR009050
432	IPR036444
433	IPR000270
434	IPR004843
435	IPR011005
436	IPR036280
437	IPR023696
438	IPR028976
439	IPR024096
440	IPR002110
441	IPR037217
442	IPR000008
443	IPR013763
444	IPR029046
445	IPR003960
446	IPR014015
447	IPR017441
448	IPR011545
449	IPR011029
450	IPR000832
451	IPR014782
452	IPR002104
453	IPR002314
454	IPR028325
455	IPR003890
456	IPR008974
457	IPR036271
458	IPR000595
459	IPR016152
460	IPR011033
461	IPR013325
462	IPR036279
463	IPR000169
464	IPR016130
465	IPR028979
466	IPR017926
467	IPR000980
468	IPR000254
469	IPR028978
470	IPR006058
471	IPR036305
472	IPR009014
473	IPR004365
474	IPR018060
475	IPR010921
476	IPR029017
477	IPR000873
478	IPR005467
479	IPR021394
480	IPR013822
481	IPR000788
482	IPR018289
483	IPR011705
484	IPR006594
485	IPR001048
486	IPR002223
487	IPR019786
488	IPR018200
489	IPR011035
490	IPR036400
491	IPR000717
492	IPR000795
493	IPR010978
494	IPR036236
495	IPR009071
496	IPR006020
497	IPR006600
498	IPR023753
499	IPR009068
500	IPR003141
501	IPR036383
502	IPR017455
503	IPR017871
504	IPR007696
505	IPR036871
506	IPR011054
507	IPR003156
508	IPR009081
509	IPR001609
510	IPR002942
511	IPR005546
512	IPR026444
513	IPR001279
514	IPR000086
515	IPR020825
516	IPR003107
517	IPR001606
518	IPR006935
519	IPR006626
520	IPR001660
521	IPR009010
522	IPR000536
523	IPR010473
524	IPR021133
525	IPR000014
526	IPR006151
527	IPR001584
528	IPR003029
529	IPR007641
530	IPR035963
531	IPR018357
532	IPR016128
533	IPR000594
534	IPR005018
535	IPR003609
536	IPR001757
537	IPR017941
538	IPR027351
539	IPR004300
540	IPR000073
541	IPR001270
542	IPR008988
543	IPR013039
544	IPR001715
545	IPR000547
546	IPR001119
547	IPR000683
548	IPR002553
549	IPR002893
550	IPR008965
551	IPR011625
552	IPR002716
553	IPR011263
554	IPR000510
555	IPR000312
556	IPR001664
557	IPR017930
558	IPR036167
559	IPR013137
560	IPR002133
561	IPR007134
562	IPR004919
563	IPR020472
564	IPR022776
565	IPR013092
566	IPR000731
567	IPR022770
568	IPR001030
569	IPR010896
570	IPR001590
571	IPR004821
572	IPR003583
573	IPR003100
574	IPR006599
575	IPR014048
576	IPR013584
577	IPR002821
578	IPR004331
579	IPR010930
580	IPR013747
581	IPR000994
582	IPR003352
583	IPR003115
584	IPR007185
585	IPR002475
586	IPR000253
587	IPR011356
588	IPR008893
589	IPR006059
590	IPR011659
591	IPR014054
592	IPR001750
593	IPR001054
594	IPR000030
595	IPR013792
596	IPR023828
597	IPR036736
598	IPR009044
599	IPR016174
600	IPR036068
601	IPR016166
602	IPR017932
603	IPR000917
604	IPR036513
605	IPR001876
606	IPR037294
607	IPR022803
608	IPR009083
609	IPR001466
610	IPR008917
611	IPR020846
612	IPR016184
613	IPR016031
614	IPR034804
615	IPR035952
616	IPR008999
617	IPR016123
618	IPR029001
619	IPR035647
620	IPR003018
621	IPR036078
622	IPR023430
623	IPR006134
624	IPR002078
625	IPR008990
626	IPR009045
627	IPR034829
628	IPR011324
629	IPR016176
630	IPR020858
631	IPR012678
632	IPR008996
633	IPR036759
634	IPR001000
635	IPR001245
636	IPR002125
637	IPR000330
638	IPR020479
639	IPR001828
640	IPR004045
641	IPR036427
642	IPR036010
643	IPR001932
644	IPR036865
645	IPR012387
646	IPR029033
647	IPR009063
648	IPR000524
649	IPR014720
650	IPR029057
651	IPR037278
652	IPR001347
653	IPR006119
654	IPR020557
655	IPR001254
656	IPR024599
657	IPR013786
658	IPR002219
659	IPR006674
660	IPR002559
661	IPR019453
662	IPR009027
663	IPR022409
664	IPR004358
665	IPR008949
666	IPR001676
667	IPR001275
668	IPR035069
669	IPR000403
670	IPR009051
671	IPR018326
672	IPR005845
673	IPR001763
674	IPR001775
675	IPR036565
676	IPR036864
677	IPR004216
678	IPR009006
679	IPR002372
680	IPR006652
681	IPR014284
682	IPR001024
683	IPR003390
684	IPR034904
685	IPR006665
686	IPR006569
687	IPR010999
688	IPR036020
689	IPR025661
690	IPR001647
691	IPR000467
692	IPR006694
693	IPR036046
694	IPR005804
695	IPR011096
696	IPR003903
697	IPR001460
698	IPR000387
699	IPR000219
700	IPR018221
701	IPR005811
702	IPR000953
703	IPR007121
704	IPR006037
705	IPR016035
706	IPR015940
707	IPR009019
708	IPR002501
709	IPR002013
710	IPR002350
711	IPR003124
712	IPR000897
713	IPR020058
714	IPR011256
715	IPR011607
716	IPR002227
717	IPR003646
718	IPR000195
719	IPR001969
720	IPR011065
721	IPR015300
722	IPR029030
723	IPR006115
724	IPR007052
725	IPR011766
726	IPR036187
727	IPR001879
728	IPR008279
729	IPR001723
730	IPR004143
731	IPR011704
732	IPR002505
733	IPR007527
734	IPR018253
735	IPR036393
736	IPR011642
737	IPR013520
738	IPR020956
739	IPR008936
740	IPR011037
741	IPR003619
742	IPR004443
743	IPR003789
744	IPR017937
745	IPR035971
746	IPR023298
747	IPR019787
748	IPR002589
749	IPR001633
750	IPR018108
751	IPR002543
752	IPR013860
753	IPR036415
754	IPR004875
755	IPR017884
756	IPR013638
757	IPR010989
758	IPR019554
759	IPR033133
760	IPR000629
761	IPR001494
762	IPR015500
763	IPR003598
764	IPR003656
765	IPR012094
766	IPR009001
767	IPR012947
768	IPR015955
769	IPR015507
770	IPR001736
771	IPR000185
772	IPR032710
773	IPR000315
774	IPR011089
775	IPR011055
776	IPR003591
777	IPR036086
778	IPR036752
779	IPR012317
780	IPR036834
781	IPR017448
782	IPR035897
783	IPR001451
784	IPR019748
785	IPR003265
786	IPR024429
787	IPR004088
788	IPR002611
789	IPR025995
790	IPR005138
791	IPR015988
792	IPR003112
793	IPR036709
794	IPR025662
795	IPR000757
796	IPR005639
797	IPR006026
798	IPR010472
799	IPR001795
800	IPR002625
801	IPR023174
802	IPR001223
803	IPR005084
804	IPR006900
805	IPR012312
806	IPR011990
807	IPR036880
808	IPR001498
809	IPR001199
810	IPR004042
811	IPR003159
812	IPR025609
813	IPR000551
814	IPR013042
815	IPR036674
816	IPR006102
817	IPR001394
818	IPR002652
819	IPR002591
820	IPR006124
821	IPR020612
822	IPR005151
823	IPR018475
824	IPR000297
825	IPR000488
826	IPR003601
827	IPR013264
828	IPR011759
829	IPR033138
830	IPR011070
831	IPR004089
832	IPR006116
833	IPR008146
834	IPR003131
835	IPR006172
836	IPR016137
837	IPR011041
838	IPR036097
839	IPR006586
840	IPR019808
841	IPR020894
842	IPR011059
843	IPR011068
844	IPR008918
845	IPR019489
846	IPR016032
847	IPR006158
848	IPR036085
849	IPR036790
850	IPR016156
851	IPR008824
852	IPR022029
853	IPR001492
854	IPR006685
855	IPR007502
856	IPR004020
857	IPR001537
858	IPR008266
859	IPR007863
860	IPR006204
861	IPR012319
862	IPR005117
863	IPR036431
864	IPR001387
865	IPR012310
866	IPR001433
867	IPR000159
868	IPR008916
869	IPR019954
870	IPR004193
871	IPR011234
872	IPR005141
873	IPR006050
874	IPR000286
875	IPR012976
876	IPR033113
877	IPR036855
878	IPR006091
879	IPR004161
880	IPR008924
881	IPR004154
882	IPR016177
883	IPR000909
884	IPR000418
885	IPR003781
886	IPR018936
887	IPR000305
888	IPR013760
889	IPR001525
890	IPR028995
891	IPR002130
892	IPR002121
893	IPR005106
894	IPR018997
895	IPR001320
896	IPR022761
897	IPR004046
898	IPR017459
899	IPR011262
900	IPR019570
901	IPR022636
902	IPR002719
903	IPR007135
904	IPR013155
905	IPR008040
906	IPR018136
907	IPR017901
908	IPR001444
909	IPR000306
910	IPR001497
911	IPR009088
912	IPR036005
913	IPR000819
914	IPR000668
915	IPR001173
916	IPR013112
917	IPR007219
918	IPR007716
919	IPR007644
920	IPR005841
921	IPR022655
922	IPR015965
923	IPR036457
924	IPR001251
925	IPR018511
926	IPR001806
927	IPR036640
928	IPR000421
929	IPR024937
930	IPR019821
931	IPR000172
932	IPR006070
933	IPR036162
934	IPR008286
935	IPR001547
936	IPR000697
937	IPR010919
938	IPR001701
939	IPR007409
940	IPR036248
941	IPR036407
942	IPR036888
943	IPR002156
944	IPR001020
945	IPR008250
946	IPR036737
947	IPR000943
948	IPR002044
949	IPR013182
950	IPR000924
951	IPR036914
952	IPR005475
953	IPR017476
954	IPR016164
955	IPR018039
956	IPR000433
957	IPR007861
958	IPR013655
959	IPR002344
960	IPR000605
961	IPR014014
962	IPR036721
963	IPR015365
964	IPR013317
965	IPR007848
966	IPR001523
967	IPR008922
968	IPR012970
969	IPR018297
970	IPR029067
971	IPR035969
972	IPR000299
973	IPR013525
974	IPR015413
975	IPR011129
976	IPR006680
977	IPR002861
978	IPR031158
979	IPR036410
980	IPR008422
981	IPR035919
982	IPR011395
983	IPR022684
984	IPR003137
985	IPR002464
986	IPR011040
987	IPR016341
988	IPR021755
989	IPR005312
990	IPR020046
991	IPR006086
992	IPR001202
993	IPR018214
994	IPR011116
995	IPR023395
996	IPR001194
997	IPR018533
998	IPR001313
999	IPR023887
1000	IPR024430
1001	IPR011063
1002	IPR002877
1003	IPR001760
1004	IPR002890
1005	IPR005147
1006	IPR018113
1007	IPR036930
1008	IPR036772
1009	IPR015425
1010	IPR002073
1011	IPR000591
1012	IPR000601
1013	IPR002478
1014	IPR000242
1015	IPR006645
1016	IPR004107
1017	IPR018163
1018	IPR003661
1019	IPR002710
1020	IPR005638
1021	IPR035914
1022	IPR002083
1023	IPR024607
1024	IPR036485
1025	IPR013036
1026	IPR036225
1027	IPR017964
1028	IPR006104
1029	IPR000121
1030	IPR013767
1031	IPR013724
1032	IPR018280
1033	IPR036652
1034	IPR007123
1035	IPR009020
1036	IPR032421
1037	IPR018501
1038	IPR001268
1039	IPR022667
1040	IPR013347
1041	IPR007235
1042	IPR019831
1043	IPR001180
1044	IPR015915
1045	IPR004274
1046	IPR005524
1047	IPR007897
1048	IPR010310
1049	IPR022535
1050	IPR005202
1051	IPR006276
1052	IPR000911
1053	IPR036535
1054	IPR016192
1055	IPR020084
1056	IPR011108
1057	IPR025705
1058	IPR025775
1059	IPR002117
1060	IPR001288
1061	IPR012406
1062	IPR002801
1063	IPR016103
1064	IPR020888
1065	IPR001926
1066	IPR028624
1067	IPR024904
1068	IPR023577
1069	IPR000774
1070	IPR013033
1071	IPR008145
1072	IPR007959
1073	IPR000011
1074	IPR003176
1075	IPR002808
1076	IPR001959
1077	IPR014874
1078	IPR023406
1079	IPR006295
1080	IPR036257
1081	IPR009075
1082	IPR023809
1083	IPR013802
1084	IPR003835
1085	IPR018488
1086	IPR011618
1087	IPR016179
1088	IPR008174
1089	IPR021819
1090	IPR035899
1091	IPR009723
1092	IPR028889
1093	IPR019339
1094	IPR022720
1095	IPR022880
1096	IPR002075
1097	IPR002190
1098	IPR015800
1099	IPR011188
1100	IPR000860
1101	IPR022115
1102	IPR035451
1103	IPR004860
1104	IPR002126
1105	IPR002588
1106	IPR003817
1107	IPR021773
1108	IPR011679
1109	IPR001812
1110	IPR022633
1111	IPR009878
1112	IPR010156
1113	IPR013378
1114	IPR002182
1115	IPR002366
1116	IPR022043
1117	IPR036724
1118	IPR016102
1119	IPR020067
1120	IPR001487
1121	IPR018327
1122	IPR005761
1123	IPR022672
1124	IPR001826
1125	IPR019526
1126	IPR007081
1127	IPR018957
1128	IPR000894
1129	IPR007391
1130	IPR009066
1131	IPR018827
1132	IPR007146
1133	IPR003508
1134	IPR013855
1135	IPR009828
1136	IPR015410
1137	IPR002525
1138	IPR007553
1139	IPR021004
1140	IPR013987
1141	IPR002181
1142	IPR001711
1143	IPR006029
1144	IPR000362
1145	IPR016188
1146	IPR005805
1147	IPR011765
1148	IPR002720
1149	IPR035937
1150	IPR011475
1151	IPR002528
1152	IPR006067
1153	IPR007634
1154	IPR004841
1155	IPR003887
1156	IPR020616
1157	IPR005139
1158	IPR024516
1159	IPR001561
1160	IPR014780
1161	IPR008753
1162	IPR001679
1163	IPR012309
1164	IPR001762
1165	IPR022398
1166	IPR017942
1167	IPR001567
1168	IPR013121
1169	IPR004646
1170	IPR004275
1171	IPR021106
1172	IPR016055
1173	IPR005140
1174	IPR005101
1175	IPR036070
1176	IPR023801
1177	IPR036621
1178	IPR022092
1179	IPR023416
1180	IPR001388
1181	IPR000715
1182	IPR019515
1183	IPR010710
1184	IPR005130
1185	IPR007759
1186	IPR022650
1187	IPR007860
1188	IPR006897
1189	IPR010536
1190	IPR019147
1191	IPR006671
1192	IPR001314
1193	IPR007624
1194	IPR020288
1195	IPR031157
1196	IPR014908
1197	IPR001099
1198	IPR002016
1199	IPR010852
1200	IPR003540
1201	IPR002881
1202	IPR015373
1203	IPR009739
1204	IPR006153
1205	IPR019228
1206	IPR025736
1207	IPR019749
1208	IPR010987
1209	IPR000187
1210	IPR010541
1211	IPR002742
1212	IPR019542
1213	IPR006988
1214	IPR008919
1215	IPR018485
1216	IPR018805
1217	IPR013557
1218	IPR006868
1219	IPR022194
1220	IPR011538
1221	IPR007167
1222	IPR013809
1223	IPR019461
1224	IPR019776
1225	IPR022631
1226	IPR017990
1227	IPR036217
1228	IPR036008
1229	IPR036320
1230	IPR036643
1231	IPR003330
1232	IPR018307
1233	IPR018820
1234	IPR013551
1235	IPR016082
1236	IPR007128
1237	IPR007191
1238	IPR015408
1239	IPR001263
1240	IPR003645
1241	IPR008602
1242	IPR003494
1243	IPR021861
1244	IPR003406
1245	IPR017913
1246	IPR006568
1247	IPR015002
1248	IPR020959
1249	IPR018789
1250	IPR011670
1251	IPR007717
1252	IPR011444
1253	IPR015085
1254	IPR006222
1255	IPR004319
1256	IPR013509
1257	IPR018062
1258	IPR019039
1259	IPR000922
1260	IPR009938
1261	IPR000938
1262	IPR031100
1263	IPR006737
1264	IPR015404
1265	IPR018633
1266	IPR022746
1267	IPR017923
1268	IPR008213
1269	IPR009875
1270	IPR003819
1271	IPR002088
1272	IPR015406
1273	IPR006933
1274	IPR024537
1275	IPR018465
1276	IPR028974
1277	IPR002376
1278	IPR000845
1279	IPR006565
1280	IPR023562
1281	IPR024603
1282	IPR020941
1283	IPR005572
1284	IPR022690
1285	IPR001752
1286	IPR000515
1287	IPR007867
1288	IPR021354
1289	IPR000812
1290	IPR007535
1291	IPR018035
1292	IPR004007
1293	IPR001150
1294	IPR000310
1295	IPR007923
1296	IPR019606
1297	IPR010530
1298	IPR005206
1299	IPR000961
1300	IPR018087
1301	IPR008274
1302	IPR004890
1303	IPR021851
1304	IPR013126
1305	IPR022635
1306	IPR003595
1307	IPR011641
1308	IPR003186
1309	IPR007159
1310	IPR019571
1311	IPR007340
1312	IPR001855
1313	IPR013197
1314	IPR022048
1315	IPR004322
1316	IPR018967
1317	IPR021296
1318	IPR003192
1319	IPR029051
1320	IPR022416
1321	IPR008766
1322	IPR019715
1323	IPR000052
1324	IPR012928
1325	IPR010327
1326	IPR005200
1327	IPR006207
1328	IPR018506
1329	IPR006564
1330	IPR007647
1331	IPR009896
1332	IPR011115
1333	IPR036445
1334	IPR001104
1335	IPR010657
1336	IPR018154
1337	IPR013531
1338	IPR009285
1339	IPR015043
1340	IPR006979
1341	IPR032880
1342	IPR023299
1343	IPR021824
1344	IPR000811
1345	IPR003776
1346	IPR005062
1347	IPR005619
1348	IPR006675
1349	IPR033911
1350	IPR005520
1351	IPR002208
1352	IPR020845
1353	IPR024428
1354	IPR016084
1355	IPR013528
1356	IPR007526
1357	IPR001978
1358	IPR008807
1359	IPR000328
1360	IPR036220
1361	IPR002500
1362	IPR036452
1363	IPR029041
1364	IPR036312
1365	IPR036361
1366	IPR035074
1367	IPR037212
1368	IPR013800
1369	IPR006315
1370	IPR016029
1371	IPR037282
1372	IPR036642
1373	IPR010992
1374	IPR029024
1375	IPR014768
1376	IPR016112
1377	IPR008210
1378	IPR009069
1379	IPR023088
1380	IPR014719
1381	IPR006630
1382	IPR011044
1383	IPR016104
1384	IPR028345
1385	IPR020562
1386	IPR024064
1387	IPR037164
1388	IPR036524
1389	IPR034666
1390	IPR008020
1391	IPR015882
1392	IPR001781
1393	IPR013665
1394	IPR024962
1395	IPR005635
1396	IPR019562
1397	IPR010261
1398	IPR016155
1399	IPR015926
1400	IPR036435
1401	IPR013185
1402	IPR004017
1403	IPR002197
1404	IPR013159
1405	IPR013344
1406	IPR011067
1407	IPR016161
1408	IPR015954
1409	IPR013373
1410	IPR027396
1411	IPR009011
1412	IPR006103
1413	IPR016085
1414	IPR029068
1415	IPR023151
1416	IPR036903
1417	IPR016067
1418	IPR023375
1419	IPR004103
1420	IPR029151
1421	IPR010502
1422	IPR035959
1423	IPR029040
1424	IPR029756
1425	IPR035958
1426	IPR011061
1427	IPR023534
1428	IPR034704
1429	IPR008962
1430	IPR023476
1431	IPR035926
1432	IPR036409
1433	IPR027330
1434	IPR019127
1435	IPR019383
1436	IPR006533
1437	IPR037238
1438	IPR013552
1439	IPR021625
1440	IPR036525
1441	IPR000700
1442	IPR010106
1443	IPR007659
1444	IPR008253
1445	IPR000877
1446	IPR000237
1447	IPR001229
1448	IPR001791
1449	IPR001300
1450	IPR020635
1451	IPR011099
1452	IPR007889
1453	IPR005324
1454	IPR002816
1455	IPR008164
1456	IPR019660
1457	IPR007031
1458	IPR007974
1459	IPR036882
1460	IPR009598
1461	IPR023398
1462	IPR006639
1463	IPR011763
1464	IPR007695
1465	IPR033118
1466	IPR018126
1467	IPR015348
1468	IPR021756
1469	IPR006054
1470	IPR003165
1471	IPR000343
1472	IPR001709
1473	IPR012999
1474	IPR001599
1475	IPR020901
1476	IPR007344
1477	IPR005113
1478	IPR001766
1479	IPR013151
1480	IPR024519
1481	IPR001995
1482	IPR036718
1483	IPR012795
1484	IPR003968
1485	IPR007630
1486	IPR018845
1487	IPR005146
1488	IPR021661
1489	IPR019956
1490	IPR001996
1491	IPR003126
1492	IPR036286
1493	IPR023465
1494	IPR001192
1495	IPR005819
1496	IPR019462
1497	IPR011017
1498	IPR032460
1499	IPR013930
1500	IPR012977
1501	IPR010758
1502	IPR000878
1503	IPR013099
1504	IPR011032
1505	IPR018337
1506	IPR001796
1507	IPR013839
1508	IPR007280
1509	IPR036436
1510	IPR005607
1511	IPR001158
1512	IPR036399
1513	IPR008457
1514	IPR008862
1515	IPR006620
1516	IPR014833
1517	IPR001370
1518	IPR004834
1519	IPR002489
1520	IPR007485
1521	IPR001830
1522	IPR017956
1523	IPR022791
1524	IPR013666
1525	IPR036419
1526	IPR011614
1527	IPR006896
1528	IPR000178
1529	IPR023041
1530	IPR006667
1531	IPR001668
1532	IPR006612
1533	IPR000690
1534	IPR007029
1535	IPR022712
1536	IPR019774
1537	IPR007900
1538	IPR036206
1539	IPR010991
1540	IPR028565
1541	IPR019503
1542	IPR021870
1543	IPR019595
1544	IPR003834
1545	IPR018804
1546	IPR018075
1547	IPR008106
1548	IPR003602
1549	IPR002429
1550	IPR010611
1551	IPR037202
1552	IPR006593
1553	IPR002569
1554	IPR009869
1555	IPR007253
1556	IPR015027
1557	IPR025875
1558	IPR016195
1559	IPR008977
1560	IPR003807
1561	IPR014872
1562	IPR024466
1563	IPR014044
1564	IPR012336
1565	IPR003173
1566	IPR001036
1567	IPR020728
1568	IPR012948
1569	IPR000850
1570	IPR002789
1571	IPR003840
1572	IPR036615
1573	IPR018325
1574	IPR002869
1575	IPR003724
1576	IPR013111
1577	IPR015894
1578	IPR009612
1579	IPR022812
1580	IPR000863
1581	IPR007693
1582	IPR019476
1583	IPR014862
1584	IPR020587
1585	IPR004473
1586	IPR004176
1587	IPR001098
1588	IPR003653
1589	IPR000061
1590	IPR014781
1591	IPR011034
1592	IPR036430
1593	IPR036136
1594	IPR029014
1595	IPR001851
1596	IPR020454
1597	IPR005090
1598	IPR013212
1599	IPR004014
1600	IPR005142
1601	IPR018394
1602	IPR012974
1603	IPR002913
1604	IPR009008
1605	IPR001610
1606	IPR003110
1607	IPR032819
1608	IPR006899
1609	IPR004177
1610	IPR009917
1611	IPR014154
1612	IPR001669
1613	IPR004927
1614	IPR000525
1615	IPR013801
1616	IPR003316
1617	IPR001373
1618	IPR000847
1619	IPR011130
1620	IPR006910
1621	IPR011039
1622	IPR037225
1623	IPR030389
1624	IPR035902
1625	IPR000500
1626	IPR036603
1627	IPR022630
1628	IPR007206
1629	IPR019414
1630	IPR001936
1631	IPR000331
1632	IPR014758
1633	IPR021139
1634	IPR008964
1635	IPR001724
1636	IPR007642
1637	IPR005479
1638	IPR021901
1639	IPR034373
1640	IPR000672
1641	IPR016563
1642	IPR003821
1643	IPR023940
1644	IPR020828
1645	IPR007886
1646	IPR006139
1647	IPR015966
1648	IPR000534
1649	IPR013201
1650	IPR018980
1651	IPR001509
1652	IPR033126
1653	IPR000682
1654	IPR015985
1655	IPR022641
1656	IPR001678
1657	IPR001737
1658	IPR025799
1659	IPR013517
1660	IPR006572
1661	IPR005576
1662	IPR001339
1663	IPR022002
1664	IPR001375
1665	IPR013150
1666	IPR006862
1667	IPR005308
1668	IPR010844
1669	IPR012544
1670	IPR024636
1671	IPR025943
1672	IPR008926
1673	IPR011021
1674	IPR016449
1675	IPR005496
1676	IPR011709
1677	IPR024567
1678	IPR006101
1679	IPR001331
1680	IPR015890
1681	IPR017261
1682	IPR036637
1683	IPR000395
1684	IPR011071
1685	IPR033467
1686	IPR018834
1687	IPR004514
1688	IPR024159
1689	IPR001012
1690	IPR004160
1691	IPR012706
1692	IPR020667
1693	IPR019448
1694	IPR002495
1695	IPR002586
1696	IPR000904
1697	IPR006816
1698	IPR036927
1699	IPR001732
1700	IPR010359
1701	IPR006045
1702	IPR015939
1703	IPR017138
1704	IPR022677
1705	IPR002938
1706	IPR013043
1707	IPR007308
1708	IPR000095
1709	IPR006775
1710	IPR001661
1711	IPR011072
1712	IPR020561
1713	IPR003672
1714	IPR029072
1715	IPR015883
1716	IPR001325
1717	IPR005615
1718	IPR008947
1719	IPR020599
1720	IPR004534
1721	IPR018312
1722	IPR004839
1723	IPR030378
1724	IPR008258
1725	IPR009042
1726	IPR021891
1727	IPR002196
1728	IPR006501
1729	IPR022656
1730	IPR002022
1731	IPR005103
1732	IPR016117
1733	IPR000891
1734	IPR003869
1735	IPR014835
1736	IPR001353
1737	IPR022789
1738	IPR007374
1739	IPR013098
1740	IPR013500
1741	IPR002486
1742	IPR016009
1743	IPR007138
1744	IPR013530
1745	IPR022647
1746	IPR005154
1747	IPR011644
1748	IPR001839
1749	IPR000072
1750	IPR001754
1751	IPR007803
1752	IPR011611
1753	IPR000983
1754	IPR001764
1755	IPR005850
1756	IPR001365
1757	IPR003000
1758	IPR011093
1759	IPR002017
1760	IPR001346
1761	IPR022365
1762	IPR000259
1763	IPR018940
1764	IPR006308
1765	IPR000866
1766	IPR021020
1767	IPR003614
1768	IPR018165
1769	IPR005123
1770	IPR036453
1771	IPR011048
1772	IPR004149
1773	IPR023827
1774	IPR011987
1775	IPR013273
1776	IPR006953
1777	IPR002068
1778	IPR002420
1779	IPR001100
1780	IPR019565
1781	IPR013589
1782	IPR024344
1783	IPR003778
1784	IPR003307
1785	IPR030456
1786	IPR015192
1787	IPR000422
1788	IPR013115
1789	IPR008935
1790	IPR015182
1791	IPR001695
1792	IPR000372
1793	IPR024571
1794	IPR005215
1795	IPR003755
1796	IPR027275
1797	IPR001543
1798	IPR013769
1799	IPR001747
1800	IPR017983
1801	IPR000589
1802	IPR005548
1803	IPR013013
1804	IPR001034
1805	IPR023780
1806	IPR016064
1807	IPR008532
1808	IPR002053
1809	IPR022790
1810	IPR007310
1811	IPR020930
1812	IPR017770
1813	IPR020069
1814	IPR013025
1815	IPR000157
1816	IPR012938
1817	IPR013627
1818	IPR013751
1819	IPR002638
1820	IPR011577
1821	IPR001516
1822	IPR006343
1823	IPR003502
1824	IPR011547
1825	IPR022171
1826	IPR007373
1827	IPR036716
1828	IPR004342
1829	IPR007871
1830	IPR013580
1831	IPR002547
1832	IPR002838
1833	IPR024638
1834	IPR000560
1835	IPR022159
1836	IPR006677
1837	IPR000721
1838	IPR014760
1839	IPR013579
1840	IPR013049
1841	IPR015351
1842	IPR002932
1843	IPR016066
1844	IPR029045
1845	IPR008162
1846	IPR006379
1847	IPR005704
1848	IPR006164
1849	IPR012990
1850	IPR018537
1851	IPR036925
1852	IPR036374
1853	IPR020045
1854	IPR018392
1855	IPR006656
1856	IPR015030
1857	IPR015109
1858	IPR007037
1859	IPR014906
1860	IPR022310
1861	IPR013799
1862	IPR011615
1863	IPR036867
1864	IPR001667
1865	IPR027795
1866	IPR032420
1867	IPR010911
1868	IPR035895
1869	IPR023405
1870	IPR016093
1871	IPR028941
1872	IPR002770
1873	IPR030688
1874	IPR004276
1875	IPR019832
1876	IPR025969
1877	IPR012909
1878	IPR002662
1879	IPR001179
1880	IPR005376
1881	IPR001443
1882	IPR006827
1883	IPR012886
1884	IPR022691
1885	IPR013068
1886	IPR011638
1887	IPR012883
1888	IPR022719
1889	IPR001094
1890	IPR022639
1891	IPR022209
1892	IPR010826
1893	IPR020545
1894	IPR017961
1895	IPR022673
1896	IPR018825
1897	IPR014018
1898	IPR000210
1899	IPR021282
1900	IPR015798
1901	IPR032471
1902	IPR013988
1903	IPR012290
1904	IPR012486
1905	IPR010918
1906	IPR007046
1907	IPR012590
1908	IPR011667
1909	IPR012880
1910	IPR019609
1911	IPR035911
1912	IPR019752
1913	IPR031325
1914	IPR016151
1915	IPR003346
1916	IPR007083
1917	IPR010483
1918	IPR006202
1919	IPR013873
1920	IPR022660
1921	IPR000685
1922	IPR013146
1923	IPR018497
1924	IPR020617
1925	IPR019514
1926	IPR000352
1927	IPR005131
1928	IPR003399
1929	IPR022651
1930	IPR015369
1931	IPR022091
1932	IPR013188
1933	IPR001124
1934	IPR004029
1935	IPR007187
1936	IPR012328
1937	IPR009496
1938	IPR002629
1939	IPR021005
1940	IPR018964
1941	IPR013881
1942	IPR004462
1943	IPR006867
1944	IPR006989
1945	IPR018807
1946	IPR005526
1947	IPR021041
1948	IPR005144
1949	IPR027256
1950	IPR018823
1951	IPR007180
1952	IPR014963
1953	IPR022418
1954	IPR006132
1955	IPR018480
1956	IPR014983
1957	IPR004006
1958	IPR017914
1959	IPR024602
1960	IPR020963
1961	IPR002081
1962	IPR015086
1963	IPR006738
1964	IPR021068
1965	IPR022154
1966	IPR024534
1967	IPR022692
1968	IPR002300
1969	IPR004184
1970	IPR000627
1971	IPR005205
1972	IPR000674
1973	IPR013527
1974	IPR021620
1975	IPR013977
1976	IPR009909
1977	IPR036156
1978	IPR020783
1979	IPR004984
1980	IPR022637
1981	IPR003185
1982	IPR013731
1983	IPR035906
1984	IPR035441
1985	IPR008806
1986	IPR014820
1987	IPR010693
1988	IPR006978
1989	IPR036377
1990	IPR033469
1991	IPR018114
1992	IPR036859
1993	IPR010255
1994	IPR003864
1995	IPR007627
1996	IPR013130
1997	IPR036385
1998	IPR005521
1999	IPR036147
[truncated: 11,730 more rows]
