# Supplementary material for: Analysis of the Sequence Characteristics of Antifreeze Protein
Source: Life (Basel). 2021 Jun 3;11(6):520. doi: 10.3390/life11060520 (PMC8226703; doi:10.3390/life11060520)
Supplement: Supplementary file 1 [file life-11-00520-s001.zip › Supp_S4.xlsx]

## Sheet: Sheet1
Number of features	SN	SP	ACC	MCC
1	0.642857	0.999667	0.983755	0.790521
2	0.685714	0.999667	0.985666	0.817559
3	0.685714	0.999667	0.985666	0.817559
4	0.685714	0.999667	0.985666	0.817559
5	0.728571	0.999667	0.987577	0.843833
6	0.766667	0.999667	0.989276	0.866603
7	0.8	0.999667	0.990762	0.88611
8	0.830952	0.999667	0.992143	0.9039
9	0.830952	0.999667	0.992143	0.9039
10	0.830952	0.999667	0.992143	0.9039
11	0.830952	0.999667	0.992143	0.9039
12	0.828571	0.999667	0.992037	0.902542
13	0.828571	0.999667	0.992037	0.902542
14	0.85	0.999667	0.992992	0.9147
15	0.85	0.999667	0.992992	0.9147
16	0.85	0.999667	0.992992	0.9147
17	0.852381	0.999667	0.993098	0.916043
18	0.866667	0.999667	0.993735	0.924062
19	0.869048	0.999667	0.993842	0.925393
20	0.866667	0.999667	0.993735	0.924062
21	0.866667	0.999667	0.993735	0.924062
22	0.866667	0.999667	0.993735	0.924062
23	0.866667	0.999667	0.993735	0.924062
24	0.866667	0.999667	0.993735	0.924062
25	0.878571	0.999667	0.994266	0.930701
26	0.878571	0.999667	0.994266	0.930701
27	0.878571	0.999667	0.994266	0.930701
28	0.878571	0.999667	0.994266	0.930701
29	0.878571	0.999667	0.994266	0.930701
30	0.878571	0.999667	0.994266	0.930701
31	0.878571	0.999667	0.994266	0.930701
32	0.878571	0.999667	0.994266	0.930701
33	0.885714	0.999667	0.994585	0.934665
34	0.885714	0.999555	0.994479	0.933355
35	0.885714	0.999667	0.994585	0.934665
36	0.888095	0.999667	0.994691	0.935983
37	0.885714	0.999555	0.994479	0.933355
38	0.885714	0.999667	0.994585	0.934665
39	0.890476	0.999667	0.994797	0.9373
40	0.890476	0.999667	0.994797	0.9373
41	0.888095	0.999667	0.994691	0.935983
42	0.890476	0.999667	0.994797	0.9373
43	0.888095	0.999667	0.994691	0.935983
44	0.888095	0.999667	0.994691	0.935983
45	0.888095	0.999667	0.994691	0.935983
46	0.888095	0.999667	0.994691	0.935983
47	0.890476	0.999444	0.994585	0.934693
48	0.892857	0.999444	0.994691	0.936012
49	0.890476	0.999444	0.994585	0.934693
50	0.890476	0.999444	0.994585	0.934693
51	0.890476	0.999333	0.994479	0.933398
52	0.890476	0.999333	0.994479	0.933398
53	0.890476	0.999333	0.994479	0.933398
54	0.892857	0.999222	0.994479	0.933429
55	0.890476	0.999333	0.994479	0.933398
56	0.890476	0.999333	0.994479	0.933398
57	0.890476	0.999222	0.994372	0.932107
58	0.890476	0.999222	0.994372	0.932107
59	0.890476	0.999333	0.994479	0.933398
60	0.890476	0.999222	0.994372	0.932107
61	0.890476	0.999333	0.994479	0.933398
62	0.890476	0.999333	0.994479	0.933398
63	0.890476	0.999333	0.994479	0.933398
64	0.892857	0.999333	0.994585	0.934718
65	0.890476	0.999333	0.994479	0.933398
66	0.892857	0.999333	0.994585	0.934718
67	0.890476	0.999333	0.994479	0.933398
68	0.890476	0.999333	0.994479	0.933398
69	0.890476	0.999333	0.994479	0.933398
70	0.890476	0.999333	0.994479	0.933398
71	0.890476	0.999333	0.994479	0.933398
72	0.890476	0.999333	0.994479	0.933398
73	0.890476	0.999333	0.994479	0.933398
74	0.890476	0.999333	0.994479	0.933398
75	0.892857	0.999333	0.994585	0.934718
76	0.890476	0.999333	0.994479	0.933398
77	0.888095	0.999333	0.994372	0.932076
78	0.885714	0.999333	0.994266	0.930752
79	0.885714	0.999333	0.994266	0.930752
80	0.885714	0.999333	0.994266	0.930752
81	0.885714	0.999333	0.994266	0.930752
82	0.885714	0.999333	0.994266	0.930752
83	0.885714	0.999333	0.994266	0.930752
84	0.885714	0.999333	0.994266	0.930752
85	0.885714	0.999333	0.994266	0.930752
86	0.885714	0.999333	0.994266	0.930752
87	0.885714	0.999333	0.994266	0.930752
88	0.888095	0.999333	0.994372	0.932076
89	0.885714	0.999333	0.994266	0.930752
90	0.885714	0.999333	0.994266	0.930752
91	0.885714	0.999333	0.994266	0.930752
92	0.885714	0.999333	0.994266	0.930752
93	0.885714	0.999333	0.994266	0.930752
94	0.885714	0.999333	0.994266	0.930752
95	0.885714	0.999333	0.994266	0.930752
96	0.885714	0.999333	0.994266	0.930752
97	0.885714	0.999333	0.994266	0.930752
98	0.885714	0.999333	0.994266	0.930752
99	0.885714	0.999333	0.994266	0.930752
100	0.885714	0.999333	0.994266	0.930752
101	0.885714	0.999333	0.994266	0.930752
102	0.885714	0.999333	0.994266	0.930752
103	0.885714	0.999333	0.994266	0.930752
104	0.885714	0.999333	0.994266	0.930752
105	0.885714	0.999333	0.994266	0.930752
106	0.885714	0.999333	0.994266	0.930752
107	0.885714	0.999333	0.994266	0.930752
108	0.885714	0.999333	0.994266	0.930752
109	0.885714	0.999333	0.994266	0.930752
110	0.885714	0.999222	0.99416	0.929458
111	0.885714	0.999111	0.994054	0.928169
112	0.888095	0.999	0.994054	0.928214
113	0.885714	0.998889	0.993842	0.925606
114	0.885714	0.998778	0.993735	0.924332
115	0.885714	0.998666	0.993629	0.923063
116	0.885714	0.998555	0.993523	0.921798
117	0.885714	0.998555	0.993523	0.921798
118	0.885714	0.998444	0.993417	0.920539
119	0.885714	0.998333	0.993311	0.919284
120	0.885714	0.998333	0.993311	0.919284
121	0.885714	0.998222	0.993205	0.918034
122	0.885714	0.998333	0.993311	0.919284
123	0.885714	0.998333	0.993311	0.919284
124	0.885714	0.998333	0.993311	0.919284
125	0.885714	0.998444	0.993417	0.920539
126	0.885714	0.998444	0.993417	0.920539
127	0.885714	0.998444	0.993417	0.920539
128	0.885714	0.998444	0.993417	0.920539
129	0.885714	0.998444	0.993417	0.920539
130	0.885714	0.998444	0.993417	0.920539
131	0.885714	0.998444	0.993417	0.920539
132	0.888095	0.998444	0.993523	0.921875
133	0.885714	0.998444	0.993417	0.920539
134	0.885714	0.998444	0.993417	0.920539
135	0.885714	0.998444	0.993417	0.920539
136	0.885714	0.998444	0.993417	0.920539
137	0.885714	0.998444	0.993417	0.920539
138	0.885714	0.998333	0.993311	0.919284
139	0.888095	0.998444	0.993523	0.921875
140	0.885714	0.998444	0.993417	0.920539
141	0.885714	0.998444	0.993417	0.920539
142	0.885714	0.998444	0.993417	0.920539
143	0.885714	0.998444	0.993417	0.920539
144	0.880952	0.998444	0.993205	0.917861
145	0.880952	0.998444	0.993205	0.917861
146	0.880952	0.998444	0.993205	0.917861
147	0.880952	0.998444	0.993205	0.917861
148	0.880952	0.998444	0.993205	0.917861
149	0.880952	0.998444	0.993205	0.917861
150	0.880952	0.998444	0.993205	0.917861
151	0.880952	0.998444	0.993205	0.917861
152	0.880952	0.998444	0.993205	0.917861
153	0.880952	0.998444	0.993205	0.917861
154	0.880952	0.998444	0.993205	0.917861
155	0.880952	0.998444	0.993205	0.917861
156	0.880952	0.998333	0.993098	0.916603
157	0.880952	0.998444	0.993205	0.917861
158	0.880952	0.998444	0.993205	0.917861
159	0.880952	0.998444	0.993205	0.917861
160	0.880952	0.998444	0.993205	0.917861
161	0.880952	0.998444	0.993205	0.917861
162	0.880952	0.998444	0.993205	0.917861
163	0.880952	0.998444	0.993205	0.917861
164	0.880952	0.998444	0.993205	0.917861
165	0.880952	0.998444	0.993205	0.917861
166	0.880952	0.998333	0.993098	0.916603
167	0.880952	0.998444	0.993205	0.917861
168	0.880952	0.998444	0.993205	0.917861
169	0.880952	0.998444	0.993205	0.917861
170	0.880952	0.998444	0.993205	0.917861
171	0.880952	0.998444	0.993205	0.917861
172	0.880952	0.998444	0.993205	0.917861
173	0.880952	0.998444	0.993205	0.917861
174	0.880952	0.998444	0.993205	0.917861
175	0.880952	0.998444	0.993205	0.917861
176	0.880952	0.998333	0.993098	0.916603
177	0.880952	0.998333	0.993098	0.916603
178	0.880952	0.998444	0.993205	0.917861
179	0.880952	0.998444	0.993205	0.917861
180	0.880952	0.998444	0.993205	0.917861
181	0.880952	0.998444	0.993205	0.917861
182	0.880952	0.998444	0.993205	0.917861
183	0.880952	0.998444	0.993205	0.917861
184	0.880952	0.998444	0.993205	0.917861
185	0.880952	0.998444	0.993205	0.917861
186	0.880952	0.998444	0.993205	0.917861
187	0.880952	0.998444	0.993205	0.917861
188	0.880952	0.998444	0.993205	0.917861
189	0.880952	0.998444	0.993205	0.917861
190	0.880952	0.998444	0.993205	0.917861
191	0.880952	0.998333	0.993098	0.916603
192	0.880952	0.998444	0.993205	0.917861
193	0.880952	0.998555	0.993311	0.919123
194	0.880952	0.998444	0.993205	0.917861
195	0.880952	0.998333	0.993098	0.916603
196	0.880952	0.998444	0.993205	0.917861
197	0.880952	0.998444	0.993205	0.917861
198	0.880952	0.998444	0.993205	0.917861
199	0.880952	0.998444	0.993205	0.917861
200	0.880952	0.998444	0.993205	0.917861
201	0.880952	0.998444	0.993205	0.917861
202	0.880952	0.998333	0.993098	0.916603
203	0.880952	0.998444	0.993205	0.917861
204	0.880952	0.998555	0.993311	0.919123
205	0.880952	0.998444	0.993205	0.917861
206	0.880952	0.998444	0.993205	0.917861
207	0.880952	0.998444	0.993205	0.917861
208	0.880952	0.998444	0.993205	0.917861
209	0.880952	0.998444	0.993205	0.917861
210	0.880952	0.998555	0.993311	0.919123
211	0.880952	0.998444	0.993205	0.917861
212	0.880952	0.998444	0.993205	0.917861
213	0.880952	0.998444	0.993205	0.917861
214	0.880952	0.998444	0.993205	0.917861
215	0.880952	0.998555	0.993311	0.919123
216	0.880952	0.998444	0.993205	0.917861
217	0.880952	0.998444	0.993205	0.917861
218	0.880952	0.998444	0.993205	0.917861
219	0.880952	0.998444	0.993205	0.917861
220	0.880952	0.998444	0.993205	0.917861
221	0.880952	0.998555	0.993311	0.919123
222	0.880952	0.998444	0.993205	0.917861
223	0.880952	0.998444	0.993205	0.917861
224	0.880952	0.998333	0.993098	0.916603
225	0.880952	0.998555	0.993311	0.919123
226	0.880952	0.998444	0.993205	0.917861
227	0.880952	0.998444	0.993205	0.917861
228	0.880952	0.998333	0.993098	0.916603
229	0.880952	0.998444	0.993205	0.917861
230	0.880952	0.998444	0.993205	0.917861
231	0.880952	0.998444	0.993205	0.917861
232	0.880952	0.998333	0.993098	0.916603
233	0.880952	0.998555	0.993311	0.919123
234	0.880952	0.998444	0.993205	0.917861
235	0.880952	0.998444	0.993205	0.917861
236	0.880952	0.998555	0.993311	0.919123
237	0.880952	0.998444	0.993205	0.917861
238	0.880952	0.998444	0.993205	0.917861
239	0.880952	0.998444	0.993205	0.917861
240	0.880952	0.998444	0.993205	0.917861
241	0.880952	0.998444	0.993205	0.917861
242	0.880952	0.998444	0.993205	0.917861
243	0.880952	0.998444	0.993205	0.917861
244	0.880952	0.998555	0.993311	0.919123
245	0.880952	0.998444	0.993205	0.917861
246	0.880952	0.998555	0.993311	0.919123
247	0.880952	0.998444	0.993205	0.917861
248	0.880952	0.998444	0.993205	0.917861
249	0.880952	0.998555	0.993311	0.919123
250	0.880952	0.998555	0.993311	0.919123
251	0.880952	0.998444	0.993205	0.917861
252	0.880952	0.998555	0.993311	0.919123
253	0.880952	0.998333	0.993098	0.916603
254	0.880952	0.998444	0.993205	0.917861
255	0.880952	0.998444	0.993205	0.917861
256	0.880952	0.998444	0.993205	0.917861
257	0.880952	0.998444	0.993205	0.917861
258	0.880952	0.998444	0.993205	0.917861
259	0.880952	0.998555	0.993311	0.919123
260	0.880952	0.998444	0.993205	0.917861
261	0.880952	0.998333	0.993098	0.916603
262	0.880952	0.998444	0.993205	0.917861
263	0.880952	0.998555	0.993311	0.919123
264	0.880952	0.998555	0.993311	0.919123
265	0.883333	0.998444	0.993311	0.9192
266	0.880952	0.998333	0.993098	0.916603
267	0.880952	0.998555	0.993311	0.919123
268	0.880952	0.998444	0.993205	0.917861
269	0.880952	0.998444	0.993205	0.917861
270	0.880952	0.998444	0.993205	0.917861
271	0.880952	0.998555	0.993311	0.919123
272	0.880952	0.998444	0.993205	0.917861
273	0.880952	0.998444	0.993205	0.917861
274	0.880952	0.998333	0.993098	0.916603
275	0.880952	0.998444	0.993205	0.917861
276	0.880952	0.998444	0.993205	0.917861
277	0.880952	0.998444	0.993205	0.917861
278	0.880952	0.998555	0.993311	0.919123
279	0.880952	0.998444	0.993205	0.917861
280	0.880952	0.998555	0.993311	0.919123
281	0.880952	0.998444	0.993205	0.917861
282	0.880952	0.998444	0.993205	0.917861
283	0.880952	0.998444	0.993205	0.917861
284	0.880952	0.998444	0.993205	0.917861
285	0.880952	0.998444	0.993205	0.917861
286	0.880952	0.998444	0.993205	0.917861
287	0.880952	0.998555	0.993311	0.919123
288	0.880952	0.998555	0.993311	0.919123
289	0.880952	0.998444	0.993205	0.917861
290	0.880952	0.998444	0.993205	0.917861
291	0.880952	0.998555	0.993311	0.919123
292	0.880952	0.998444	0.993205	0.917861
293	0.880952	0.998444	0.993205	0.917861
294	0.880952	0.998444	0.993205	0.917861
295	0.880952	0.998444	0.993205	0.917861
296	0.880952	0.998444	0.993205	0.917861
297	0.880952	0.998444	0.993205	0.917861
298	0.880952	0.998444	0.993205	0.917861
299	0.880952	0.998555	0.993311	0.919123
300	0.880952	0.998444	0.993205	0.917861
301	0.880952	0.998555	0.993311	0.919123
302	0.880952	0.998444	0.993205	0.917861
303	0.880952	0.998444	0.993205	0.917861
304	0.880952	0.998555	0.993311	0.919123
305	0.880952	0.998444	0.993205	0.917861
306	0.880952	0.998444	0.993205	0.917861
307	0.880952	0.998555	0.993311	0.919123
308	0.880952	0.998444	0.993205	0.917861
309	0.880952	0.998444	0.993205	0.917861
310	0.880952	0.998444	0.993205	0.917861
311	0.880952	0.998444	0.993205	0.917861
312	0.880952	0.998333	0.993098	0.916603
313	0.880952	0.998444	0.993205	0.917861
314	0.880952	0.998444	0.993205	0.917861
315	0.880952	0.998444	0.993205	0.917861
316	0.880952	0.998444	0.993205	0.917861
317	0.880952	0.998333	0.993098	0.916603
318	0.880952	0.998444	0.993205	0.917861
319	0.880952	0.998555	0.993311	0.919123
320	0.880952	0.998555	0.993311	0.919123
321	0.880952	0.998555	0.993311	0.919123
322	0.880952	0.998555	0.993311	0.919123
323	0.880952	0.998444	0.993205	0.917861
324	0.880952	0.998444	0.993205	0.917861
325	0.880952	0.998444	0.993205	0.917861
326	0.880952	0.998333	0.993098	0.916603
327	0.880952	0.998444	0.993205	0.917861
328	0.880952	0.998555	0.993311	0.919123
329	0.880952	0.998333	0.993098	0.916603
330	0.880952	0.998555	0.993311	0.919123
331	0.880952	0.998444	0.993205	0.917861
332	0.880952	0.998444	0.993205	0.917861
333	0.880952	0.998555	0.993311	0.919123
334	0.880952	0.998555	0.993311	0.919123
335	0.880952	0.998444	0.993205	0.917861
336	0.880952	0.998444	0.993205	0.917861
337	0.880952	0.998555	0.993311	0.919123
338	0.880952	0.998555	0.993311	0.919123
339	0.880952	0.998444	0.993205	0.917861
340	0.880952	0.998444	0.993205	0.917861
341	0.880952	0.998555	0.993311	0.919123
342	0.880952	0.998444	0.993205	0.917861
343	0.880952	0.998444	0.993205	0.917861
344	0.880952	0.998444	0.993205	0.917861
345	0.880952	0.998444	0.993205	0.917861
346	0.880952	0.998555	0.993311	0.919123
347	0.880952	0.998444	0.993205	0.917861
348	0.880952	0.998555	0.993311	0.919123
349	0.880952	0.998555	0.993311	0.919123
350	0.880952	0.998555	0.993311	0.919123
351	0.880952	0.998444	0.993205	0.917861
352	0.880952	0.998444	0.993205	0.917861
353	0.880952	0.998444	0.993205	0.917861
354	0.880952	0.998444	0.993205	0.917861
355	0.880952	0.998444	0.993205	0.917861
356	0.880952	0.998444	0.993205	0.917861
357	0.880952	0.998444	0.993205	0.917861
358	0.880952	0.998555	0.993311	0.919123
359	0.880952	0.998444	0.993205	0.917861
360	0.880952	0.998555	0.993311	0.919123
361	0.880952	0.998444	0.993205	0.917861
362	0.880952	0.998555	0.993311	0.919123
363	0.880952	0.998555	0.993311	0.919123
364	0.880952	0.998555	0.993311	0.919123
365	0.880952	0.998444	0.993205	0.917861
366	0.880952	0.998555	0.993311	0.919123
367	0.880952	0.998555	0.993311	0.919123
368	0.880952	0.998444	0.993205	0.917861
369	0.880952	0.998444	0.993205	0.917861
370	0.880952	0.998444	0.993205	0.917861
371	0.880952	0.998555	0.993311	0.919123
372	0.880952	0.998444	0.993205	0.917861
373	0.880952	0.998555	0.993311	0.919123
374	0.880952	0.998555	0.993311	0.919123
375	0.880952	0.998444	0.993205	0.917861
376	0.880952	0.998444	0.993205	0.917861
377	0.880952	0.998444	0.993205	0.917861
378	0.880952	0.998444	0.993205	0.917861
379	0.880952	0.998444	0.993205	0.917861
380	0.880952	0.998555	0.993311	0.919123
381	0.880952	0.998444	0.993205	0.917861
382	0.880952	0.998444	0.993205	0.917861
383	0.880952	0.998333	0.993098	0.916603
384	0.880952	0.998555	0.993311	0.919123
385	0.880952	0.998555	0.993311	0.919123
386	0.880952	0.998444	0.993205	0.917861
387	0.880952	0.998444	0.993205	0.917861
388	0.880952	0.998444	0.993205	0.917861
389	0.880952	0.998555	0.993311	0.919123
390	0.880952	0.998444	0.993205	0.917861
391	0.880952	0.998555	0.993311	0.919123
392	0.880952	0.998444	0.993205	0.917861
393	0.880952	0.998555	0.993311	0.919123
394	0.880952	0.998444	0.993205	0.917861
395	0.880952	0.998444	0.993205	0.917861
396	0.880952	0.998555	0.993311	0.919123
397	0.880952	0.998555	0.993311	0.919123
398	0.880952	0.998555	0.993311	0.919123
399	0.880952	0.998555	0.993311	0.919123
400	0.880952	0.998555	0.993311	0.919123
401	0.880952	0.998444	0.993205	0.917861
402	0.880952	0.998555	0.993311	0.919123
403	0.880952	0.998555	0.993311	0.919123
404	0.880952	0.998444	0.993205	0.917861
405	0.880952	0.998444	0.993205	0.917861
406	0.880952	0.998444	0.993205	0.917861
407	0.880952	0.998555	0.993311	0.919123
408	0.880952	0.998555	0.993311	0.919123
409	0.880952	0.998555	0.993311	0.919123
410	0.880952	0.998555	0.993311	0.919123
411	0.880952	0.998555	0.993311	0.919123
412	0.880952	0.998555	0.993311	0.919123
413	0.880952	0.998555	0.993311	0.919123
414	0.880952	0.998555	0.993311	0.919123
415	0.880952	0.998444	0.993205	0.917861
416	0.880952	0.998555	0.993311	0.919123
417	0.880952	0.998333	0.993098	0.916603
418	0.880952	0.998444	0.993205	0.917861
419	0.880952	0.998444	0.993205	0.917861
420	0.880952	0.998444	0.993205	0.917861
421	0.880952	0.998555	0.993311	0.919123
422	0.880952	0.998444	0.993205	0.917861
423	0.880952	0.998555	0.993311	0.919123
424	0.880952	0.998444	0.993205	0.917861
425	0.880952	0.998444	0.993205	0.917861
426	0.880952	0.998555	0.993311	0.919123
427	0.880952	0.998555	0.993311	0.919123
428	0.880952	0.998555	0.993311	0.919123
429	0.880952	0.998555	0.993311	0.919123
430	0.880952	0.998444	0.993205	0.917861
431	0.880952	0.998555	0.993311	0.919123
432	0.880952	0.998555	0.993311	0.919123
433	0.880952	0.998444	0.993205	0.917861
434	0.880952	0.998555	0.993311	0.919123
435	0.880952	0.998444	0.993205	0.917861
436	0.880952	0.998555	0.993311	0.919123
437	0.880952	0.998444	0.993205	0.917861
438	0.880952	0.998555	0.993311	0.919123
439	0.880952	0.998555	0.993311	0.919123
440	0.880952	0.998444	0.993205	0.917861
441	0.880952	0.998444	0.993205	0.917861
442	0.880952	0.998555	0.993311	0.919123
443	0.880952	0.998555	0.993311	0.919123
444	0.880952	0.998444	0.993205	0.917861
445	0.880952	0.998444	0.993205	0.917861
446	0.880952	0.998555	0.993311	0.919123
447	0.880952	0.998444	0.993205	0.917861
448	0.880952	0.998555	0.993311	0.919123
449	0.880952	0.998555	0.993311	0.919123
450	0.880952	0.998555	0.993311	0.919123
451	0.880952	0.998555	0.993311	0.919123
452	0.880952	0.998555	0.993311	0.919123
453	0.880952	0.998444	0.993205	0.917861
454	0.880952	0.998444	0.993205	0.917861
455	0.880952	0.998555	0.993311	0.919123
456	0.880952	0.998555	0.993311	0.919123
457	0.880952	0.998555	0.993311	0.919123
458	0.880952	0.998555	0.993311	0.919123
459	0.880952	0.998555	0.993311	0.919123
460	0.880952	0.998555	0.993311	0.919123
461	0.880952	0.998444	0.993205	0.917861
462	0.880952	0.998555	0.993311	0.919123
463	0.880952	0.998555	0.993311	0.919123
464	0.880952	0.998555	0.993311	0.919123
465	0.880952	0.998444	0.993205	0.917861
466	0.880952	0.998555	0.993311	0.919123
467	0.880952	0.998555	0.993311	0.919123
468	0.880952	0.998555	0.993311	0.919123
469	0.880952	0.998555	0.993311	0.919123
470	0.880952	0.998555	0.993311	0.919123
471	0.880952	0.998444	0.993205	0.917861
472	0.880952	0.998555	0.993311	0.919123
473	0.880952	0.998444	0.993205	0.917861
474	0.880952	0.998555	0.993311	0.919123
475	0.880952	0.998444	0.993205	0.917861
476	0.880952	0.998555	0.993311	0.919123
477	0.880952	0.998555	0.993311	0.919123
478	0.880952	0.998555	0.993311	0.919123
479	0.880952	0.998555	0.993311	0.919123
480	0.880952	0.998555	0.993311	0.919123
481	0.880952	0.998555	0.993311	0.919123
482	0.880952	0.998444	0.993205	0.917861
483	0.880952	0.998555	0.993311	0.919123
484	0.880952	0.998555	0.993311	0.919123
485	0.880952	0.998444	0.993205	0.917861
486	0.880952	0.998333	0.993098	0.916603
487	0.880952	0.998555	0.993311	0.919123
488	0.880952	0.998555	0.993311	0.919123
489	0.880952	0.998555	0.993311	0.919123
490	0.880952	0.998555	0.993311	0.919123
491	0.880952	0.998555	0.993311	0.919123
492	0.880952	0.998555	0.993311	0.919123
493	0.880952	0.998555	0.993311	0.919123
494	0.880952	0.998444	0.993205	0.917861
495	0.880952	0.998444	0.993205	0.917861
496	0.880952	0.998555	0.993311	0.919123
497	0.880952	0.998555	0.993311	0.919123
498	0.880952	0.998555	0.993311	0.919123
499	0.880952	0.998555	0.993311	0.919123
500	0.880952	0.998555	0.993311	0.919123
