# Supplementary material for: Analysis of the Sequence Characteristics of Antifreeze Protein
Source: Life (Basel). 2021 Jun 3;11(6):520. doi: 10.3390/life11060520 (PMC8226703; doi:10.3390/life11060520)
Supplement: Supplementary file 1 [file life-11-00520-s001.zip › Supp_S5.xlsx]

## Sheet: Sheet1
IPR ID	Cluster	Description	3D Structure Information
IPR001304	CTL domain	C-type lectin-like	https://www.ebi.ac.uk/interpro/entry/pfam/PF00059/structure/PDB/#table
IPR013429	type I AFPs	Putative regulatory protein, FmdB, Zinc ribbon domain	https://www.ebi.ac.uk/interpro/entry/pfam/PF09723/model/
IPR016187	CTL domain	C-type lectin fold	https://www.ebi.ac.uk/interpro/entry/ssf/SSF56436/
IPR018378	CTL domain	C-type lectin domain signature	https://www.ebi.ac.uk/interpro/entry/prosite/PS00615/structure/PDB/#table
IPR013974	antifreeze-like/N-acetylneuraminic acid synthase C-terminal domain	SAF domain	https://www.ebi.ac.uk/interpro/entry/pfam/PF08666/structure/PDB/#table
IPR000104	type I AFPs	Antifreeze protein, type I	https://www.ebi.ac.uk/interpro/entry/InterPro/IPR000104/structure/PDB/#table
IPR016133	insect AFP	Insect cysteine-rich antifreeze protein	https://www.ebi.ac.uk/interpro/entry/InterPro/IPR016133/structure/PDB/#table
IPR033880	type II AFPs	SPFH domain, YdjI-like	https://www.ebi.ac.uk/interpro/entry/pfam/PF13421/model/
IPR006190	antifreeze-like/N-acetylneuraminic acid synthase C-terminal domain	Antifreeze-like/N-acetylneuraminic acid synthase C-terminal	https://www.ebi.ac.uk/interpro/entry/InterPro/IPR006190/structure/PDB/#table
IPR000538	CTL domain	Link domain	https://www.ebi.ac.uk/interpro/entry/InterPro/IPR000538/structure/PDB/#table
IPR002353	CTL domain	Type-2 ice-structuring protein	https://www.ebi.ac.uk/interpro/entry/InterPro/IPR002353/structure/PDB/#table
IPR036732	antifreeze-like/N-acetylneuraminic acid synthase C-terminal domain	Antifreeze-like/N-acetylneuraminic acid synthase C-terminal domain superfamily	https://www.ebi.ac.uk/interpro/entry/InterPro/IPR036732/structure/PDB/#table
IPR001881	CTL domain	EGF-like calcium-binding domain	https://www.ebi.ac.uk/interpro/entry/InterPro/IPR001881/structure/PDB/#table
IPR021884	type III AFPs	Ice-binding protein	https://www.ebi.ac.uk/interpro/entry/InterPro/IPR021884/structure/PDB/#table
IPR036013	type II AFPs	Band 7/SPFH domain superfamily	https://www.ebi.ac.uk/interpro/entry/InterPro/IPR036013/structure/PDB/#table
IPR013132	type III AFPs	N-acetylneuraminic acid synthase, N-terminal	https://www.ebi.ac.uk/interpro/entry/InterPro/IPR013132/structure/PDB/#table
IPR000436	sushi/SCR/CCP domain	Sushi/SCR/CCP domain	https://www.ebi.ac.uk/interpro/entry/InterPro/IPR000436/structure/PDB/#table
IPR036668	insect AFP	Insect antifreeze protein superfamily	https://www.ebi.ac.uk/interpro/entry/InterPro/IPR036668/structure/PDB/#table
IPR003460	insect AFP	Insect antifreeze protein motif	https://www.ebi.ac.uk/interpro/entry/InterPro/IPR003460/structure/PDB/#table
IPR035976	sushi/SCR/CCP domain	Sushi/SCR/CCP superfamily	https://www.ebi.ac.uk/interpro/entry/InterPro/IPR035976/structure/PDB/#table
IPR025874	type I AFPs	Double zinc ribbon	https://www.ebi.ac.uk/interpro/entry/pfam/PF12773/model/
IPR000742	CTL domain	EGF-like domain	https://www.ebi.ac.uk/interpro/entry/InterPro/IPR000742/structure/PDB/#table
IPR007928	insect AFP	Choristoneura fumiferana antifreeze	https://www.ebi.ac.uk/interpro/entry/InterPro/IPR007928/structure/PDB/#table
IPR013106	Not associated with AFP	Immunoglobulin V-set domain	https://www.ebi.ac.uk/interpro/entry/InterPro/IPR013106/structure/PDB/#table
IPR002698	type II AFPs	5-formyltetrahydrofolate cyclo-ligase	https://www.ebi.ac.uk/interpro/entry/InterPro/IPR002698/structure/PDB/#table
IPR005640	Not clustered	Not in Current dataset	No available structures
IPR000152	CTL domain	EGF-type aspartate/asparagine hydroxylation site	https://www.ebi.ac.uk/interpro/entry/InterPro/IPR000152/structure/PDB/#table
IPR000562	Not clustered	Fibronectin type II domain	https://www.ebi.ac.uk/interpro/entry/InterPro/IPR000562/structure/PDB/#table
IPR025640	Not clustered	GYF domain 2	https://www.ebi.ac.uk/interpro/entry/pfam/PF14237/model/
IPR013032	CTL domain	EGF-like, conserved site	https://www.ebi.ac.uk/interpro/entry/InterPro/IPR013032/structure/PDB/#table
IPR020030	insect AFP	Pseudaminic acid biosynthesis, PseI	No available structures
IPR006013	type III AFPs	Antifreeze, type III	https://www.ebi.ac.uk/interpro/entry/InterPro/IPR006013/structure/PDB/#table
IPR000726	Not clustered	Glycoside hydrolase, family 19, catalytic	https://www.ebi.ac.uk/interpro/entry/InterPro/IPR000726/structure/PDB/#table
IPR003006	Not associated with AFP	Immunoglobulin/major histocompatibility complex, conserved site	https://www.ebi.ac.uk/interpro/entry/InterPro/IPR003006/structure/PDB/#table
IPR003599	Not associated with AFP	Immunoglobulin subtype	https://www.ebi.ac.uk/interpro/entry/InterPro/IPR003599/structure/PDB/#table
IPR027417	type II AFPs	P-loop containing nucleoside triphosphate hydrolase	https://www.ebi.ac.uk/interpro/entry/InterPro/IPR027417/structure/PDB/#table
IPR000772	CTL domain	Ricin B, lectin domain	https://www.ebi.ac.uk/interpro/entry/InterPro/IPR000772/structure/PDB/#table
IPR018097	CTL domain	EGF-like calcium-binding, conserved site	https://www.ebi.ac.uk/interpro/entry/InterPro/IPR018097/structure/PDB/#table
IPR024370	Not clustered	PBP domain	https://www.ebi.ac.uk/interpro/entry/InterPro/IPR024370/structure/PDB/#table

## Sheet: Sheet2
IPR001304		IPR001304	TRUE
IPR013429		IPR013429	TRUE
IPR016187		IPR016187	TRUE
IPR018378		IPR018378	TRUE
IPR013974		IPR013974	TRUE
IPR000104		IPR000104	TRUE
IPR016133		IPR016133	TRUE
IPR033880		IPR033880	TRUE
IPR006190		IPR006190	TRUE
IPR000538		IPR000538	TRUE
IPR002353		IPR002353	TRUE
IPR036732		IPR036732	TRUE
IPR001881		IPR001881	TRUE
IPR021884		IPR021884	TRUE
IPR036013		IPR036013	TRUE
IPR013132		IPR013132	TRUE
IPR000436		IPR000436	TRUE
IPR036668		IPR036668	TRUE
IPR003460		IPR003460	TRUE
IPR035976		IPR035976	TRUE
IPR025874		IPR025874	TRUE
IPR000742		IPR000742	TRUE
IPR007928		IPR007928	TRUE
IPR013106		IPR013106	TRUE
IPR002698		IPR002698	TRUE
IPR005640		IPR005640	TRUE
IPR000152		IPR000152	TRUE
IPR000562		IPR000562	TRUE
IPR025640		IPR025640	TRUE
IPR013032		IPR013032	TRUE
IPR020030		IPR020030	TRUE
IPR006013		IPR006013	TRUE
IPR000726		IPR000726	TRUE
IPR003006		IPR003006	TRUE
IPR003599		IPR003599	TRUE
IPR027417		IPR027417	TRUE
IPR000772		IPR018097	FALSE
IPR018097		IPR000772	FALSE
		IPR024370	FALSE
